# Supplementary material for: Potentially Pathogenic Airway Bacteria and Neutrophilic Inflammation in Treatment Resistant Severe Asthma
Source: PLoS One. 2014 Jun 23;9(6):e100645. doi: 10.1371/journal.pone.0100645 (PMC4067344; doi:10.1371/journal.pone.0100645)
Supplement: Data S1 — (XLSX) [file pone.0100645.s001.xlsx]

## Sheet: Sheet1
code	sputum	sputum	sputum	sputum	BTS	Pack years	Age	sex	age onset	Atopic	FEV1	FEV1	Sputum	sputum	sputum	sputum	sputum	sputum	sputum
	haemophilus	streptococcus	moraxella	dominance	step		yrs	1FEMALE2MAL2	yrs	1=y, 2=n	%pred	%pred	MACS	NEUTS	EOS	LYM	MON	EPI	SQ
	abundance	abundance	abundance	one of 3				2male			pre b'dil	post b'dil
SA009	17.31	0	41.58	1	5	2	47	1	5	1	39	46.2963
SA010	0.68	26.58	53.28	1	5	0	48	1	31	1	31	33.1633	10	88.8	0	0	0	1.3	1.23
SA079	0	0	97.98	1	4	0	40	1	0	1	74	74	15.8	81	0.5	2	0	0.8	2
SA080	0	4.3	4.95	0	5	0	51	1	35	1	33.3	39.1	56.3	38.5	1.8	0	0	3.5	0.91
SA081	0	0	0	0	4	0	71	1	61	1	94	94	29.8	66.8	0.3	0.8	0.5	2	2
SA083	0	0	95.82	1	4	30	67	1	40	1	65.7	65.7	11.25	88.75	0	0	0	0	0
SA084	12.76	0	28.67	0	4	0	33	1	4	1	79.2	79.2	65.5	26	0	1.5	0	7
SA085	46.03	26.22	0	1	4	5	51	2	48	0	67.4	67.4	16.3	82.8	0.5	0.3	0	0.3	4
SA088	2.15	0	54	1	5	5	58	2	0.6	1	68.1	74.3	20	80	0	0	0	0	8.5
SA102	87.52	0	0	1	4	0	48	2	16	1	54	53.2738	16	60.5	21	2.5	0	0	0
SA104	14.36	25.56	0	1	4	2	62	1	13	0	28	27.6596	21	71.5	0.8	0.5	0	6.3	25
SA105	14.8	0.95	0	0	5	5	76	1	72	0	71	74.5856	8.8	77.3	11.3	0	0	2.8	0
SA110	12.18	10.34	0	0	4	0	51	2	5	1	82	86.6013	55	43	2	0	0	0	52
SA111	0	0	13.47	0	5	13	42	1	24	0	68	103.113	22.25	76	0.25	0.25	0	1.25	3
SA113	0	0	0	0	5	28	47	1	40	0	70	75	68	29	1	0	0	2	6
SA114	3.79	40.29	0	1	5	0	54	2	13	0	82.6	84.8	28	68	0	0.6	0	3.3	21
SA117	0	70.83	0	1	5	4	67	2	27	1	106	114.6
SA118	16.14	9.78	0	0	4	2	28	2	8	1	101	89.4569	25.2	56.1	0	0	0	18.7	50
SA128	18.87	11.03	0	0	5	2	60	1	57	0	82	77.2834	80.5	15	0	0	0	4.5	67
SA138	33.86	14.69		1	5	0	42	1	0.3	1	56	59.0551	50.8	47	1	0	0	1.3	80
SA142	60.58	9.99	0	1	4	0	57	1	53	1	103	112.971	23.8	68.5	0.5	0.8	0	6.5	7.25
SA145	33.38	35.48	24.78	1	4	0	45	1	25	0	70	86.0927	52.8	45.5	0	0.3	0	1.5	1
SA146	30.06	13.65	0	0	4	21	42	1	33	0	66	80.9061	49.8	43	1.8	0	0	5.5	2.8
SA159	26.49	14.78	20.98	1	5	3	36	1	2	1	44.3	64.8734	28.8	67	1.8	1	0	1.5	2
SA167	31.81	16.81	0	0	4	0	20	1	2	1	80	90	71.8	23	0	0.3	0	5	7
SA169	9.89	74.62	0	1	5	0.5	46	1	16	1	91.4	105.058	36.5	39.5	4.5	0	0	19.5	5
SA180	67.16	2.56	0	1	5	0	51	1	27	0	29.7	36.9	14.5	82.5	0.8	0	0	2	0
SA197	24.22	21.38	0	0	4	6.5	25	1	10	1	100	100	36	0.5	0.8	0	3	0

## Sheet: Sheet2
SA083	67			SB09	BG010	1009	SA	5	2	1	3776820	Sandra Beardwood	1	21726	48
SA085	51			SA110	BG110	1110	SA	5	13	1	3783849	Sonia Light	1	23877	42
SA104	62			SA111	BG111	1111	SA	5	28	1	3766289	Amanda Running	1	22226	47
SA117	67			SA113	BG113	1113	SA	5	0	1	3775947	Timothy Shoemark	2	19457	54
SA159	36			SA114	BG114	1114	SA	4	0	1	3333324	Janet Canham	1	18596	57
SA169	46			SA118	BG118	1118	SA	4	2	1	832437	John Holland	2	28916	28
SA105	76			SA128	BG128	1128	SA	5	2	1	3695276	Denise Seddon	1	17300	60
SA110	42			SA129	BG129	1129	SA	5	0	1	3670561	Aislyn Beames	1	31574	21
SA111	47			SA132	BG132	1132	SA	5	0	1	1108175	Sarah Louise Varley	1	32049	20
SA118	28			SA135	BG135	1135	SA	4	0	1	1165949	David Coffey	2	23103	44
SA128	60			SA144	BG144	1144	SA	4	4	1		Frangoula Griffiths	1	22978	46
SA146	42			SA150	DS055	10055	SA	4	0	1	DS055 3636775	Victoria Lloyd	1	29884	27
SA197	25			SA157	BG157	1157	SA	4	1	1		Juanita Rodrigues	1	25122	40
SA010	48			SA158	BG158	1158	SA	5	0	1	3792401	Donald Gobbett	2	19054	56
SA079	40			SA159	BG159	1159	SA	5	3	1	3824893	Jennifer West	1	26532	36
SA082	69			SA169	BG169	1169	SA	5	0.5	1	3830588	Gillian Davy-Bowker	1	22694	46
SA102	48			SA170	BG170	1170	SA	4	0	1	3763773	Parag Degwekar	2	29303	28
SA113	54			SA172	BG172	1172	SA	5	0	1	3754983	Sarita Varghese	1	27372	34
SA114	57			SA173	BG173	1173	SA	5	4	1	714736	Louise Nailor	1	28077	32
SA138	42			SA178	BG178	1178	SA	5	0	1	889763	Nicola Qureshi	1	19755	54
SA142	57			SA180	BG180	1180	SA	5	0	1	3836481	Terry Stock	1	21109	51
SA145	45			SA189	BG189	1189	SA	4	0	1		Helen Nickless	1	25077	40
SA180	51			SA206	BG206	1206	SA	4	18	1	3835909	Sarah McCubbin	1	26571	36
SA080	51			SA221	BG221	1221	SA	4	0	1	166273	Constance Huntley	1	14422	69
SA084	33			SA224	BG224	1224	SA	4	0	1	957909	Graham Payne	2	18910	57
SA109	51			SA225	BG225	1225	SA	5	0	1	900519	Julie Yorke	1	21703	50
SA088				SA010		1010	SA	5	0	1	3570488	Shirley Vincent	1	15669	65
SA167	20			SA079		1079	SA	4	0	1	318459	Lisa Butler	1	24545	40
				SA080		1080	SA	5		1	1296430	Sandra Stewart	1	20516	51
				SA081		1081	SA	4		1	3740125	Hazel Maden	1	12927	72
				SA082		1082	SA	3		1	3702833	Edward Smith	2	14141	69
				SA083		1083	SA	4	30	1	1166510	Anne Humphrey	1	14758	67
				SA084		1084	SA	4		1	623735	Nicola James	1	27316	33
				SA085		1085	SA	4	5	1	605803	Peter Bensley	2	20771	51
				SA102		1102	SA	4	0	1	3038034	Michael McSorley	2	21793	48
				SA104		1104	SA	4	2	1	595917	Vanessa Curtis	1	16636	62
				SA105		1105	SA	5	5	1	5007242	Betty Harrison	1	11541	76
				SA109		1109	SA	4	0	1	3686999	Andrew Dallman	2	20502	51
				SA115		1115	SA	5	0	1	1078090	Michelle Sampson	1	31074	22
				SA117		1117	SA	5	4	1	419647	Barry Peters	2	14667	67
				SA119		1119	SA	4	0	1	1417103	Steven Hyatt	2	21982	47
				SA121		1121	SA	5	0	1	3723210	Olivia Fulton	1	31438	21
				SA123		1123	SA	5	2	1	3790727	Tammy Smith	1	30785	23
				SA125		1125	SA	4	0	1	3467304	Ruth Murry	1	18481	57
				SA130		1130	SA	5	0	1	871344	Brendan Neville	2	28756	29
				SA134		1134	SA	5	2	1	3501384	Hellen Wells	1	29067	28
				SA136		1136	SAD	5	0	1	1074009	Joan Whitcher	1	18334	57
				SA137		1137	SAD	4	0	1	3551767	Deddie Burns	1	23755	42
				SA138		1138	SAD	5	0	1	3719299	Joanne Hilton	1	23804	42
				SA140		1140	SA	4	8.5	1	1139082	Lisa Gaze	1	24103	42
				SA142		1142	SA	4	0	1	789359	Mary Carter	1	18895	57
				SA145		1145	SA	4	0	1	p05365 1259864	Dawn Jack	1	23292	45
				SA146		1146	SA	4	21	1	3440788	Michelle Harrison	1	24184	42
				SA167		1167	SA	4	0	1	1171369	Emily Moonesinghe	1	32473	20
				SA171		1171	SA	4	0.5	1	1125397	Katie Palmer	1	30277	26
				SA177		1177	SA	4	18	1	844466	Susan Harfield	1	22894	46
				SA197		1197	SA	4	6.5	1	1153459	Victoria Maughan	1	30538	25
				SA205		1205	SA	5	0	1	3591083	Jennifer Pocock	1	27130	35
				SA208		1208	SA	5	3	1	241654	Paul Gibson	2	21733	49
				SA209		1209	SA	4	0	1	519632	Julie Laithwaite	1	26197	37
				SA211		1211	SA	4	58	1	422215	Andrew Portelli	2	25475	39
				SA212		1212	SA	4	0	1	1389849	Julie Adams	1	29018	30
				SA213		1213	SA	5	0	1	3724148	Catherine Foxwell	1	27341	34
				SA214		1214	SA	5	21	1	3522542	Alan LeSaux	2	24154	42
				SA215		1215	SA	4	0	1	3842410	David Parkes	2	25848	38
				SA217		1217	SA	4	1	1	1421029	Pauline Ford	1	28600	30
				SA218		1218	SA	4	0	1	3420553	David Paige	2	13623	71
				SA219		1219	SA	5	0	1	261886	Richard Howells	2	17395	61
				SA222		1222	SA	5	0	1	3756046	Ruth Bourton	1	24344	42
				SA223		1223	SA	4	20	1	3681931	Ian Morris	2	22692	46
				SA226		1226	SA	5	22.5	1	3482524	Linda Evans	1	23009	47
				SA230		1230	SA	5		1	1094093	Glenda West	1	15690	67
				SA181		2181	MA	2	0	2		Hongsheng Cui	2	24755	41
				SA193		2193	MA	2	0	2		MG male	2	28280	31
				SA198		2198	MA	3	0	2		PM female	1	27338	34
				SA202		2202	MA	1	0	2		SN female	1	30084	26
				SA112		131112	3	3	5	3	722297	Lorraine Waters	1	14027	69
				SA120		131120	3	3	20	3	832878	Wendy Smart	1	14725	67
				SA122		131122	3	3	0	3	805393	Theresa Minchin	1	23106	44
